# Supplementary material for: The emergence of moral alignment within human groups is facilitated by interbrain synchrony
Source: Commun Biol. 2025 Mar 20;8:464. doi: 10.1038/s42003-025-07831-4 (PMC11926081; doi:10.1038/s42003-025-07831-4)
Supplement: Supplementary file 3 — Supplementary Dataset 1 [file 42003_2025_7831_MOESM3_ESM.xlsx]

## Sheet: Sheet 1
Group	Subject	Source	Receiver	SCI	Rejected based on oxy/deoxy correlation
58	58006	2	1	0.716879	0	0
58	58006	1	1	0.761656	0	0
58	58017	1	1	0.834165	0	0
58	58017	1	2	0.839093	0	0
58	58017	8	5	0.927394	1	0
58	58034	8	6	0.931193	0	0
58	58034	8	5	0.937623	0	0
58	58017	7	7	0.941897	0	0
58	58060	3	4	0.946288	0	0
58	58034	1	2	0.949707	0	0
58	58006	3	1	0.95054	0	0
58	58006	8	6	0.951265	0	0
58	58017	6	5	0.957817	1	0
58	58017	7	5	0.95802	1	0
58	58006	8	7	0.958242	0	0
58	58006	3	4	0.959962	0	0
58	58017	6	6	0.963051	1	0
58	58060	1	2	0.964389	0	0
58	58006	8	5	0.965427	0	0
58	58034	1	1	0.966272	0	0
58	58006	10	7	0.966522	1	0
58	58034	9	8	0.966544	0	0
58	58060	5	4	0.967347	0	0
58	58006	6	6	0.968198	1	0
58	58060	6	5	0.968274	0	0
58	58034	3	4	0.968569	0	0
58	58017	4	2	0.96891	0	0
58	58060	3	3	0.970269	0	0
58	58006	5	4	0.970663	0	0
58	58006	5	3	0.970839	0	0
58	58034	6	6	0.97236	0	0
58	58060	3	1	0.973481	0	0
58	58060	5	3	0.975396	0	0
58	58017	9	8	0.976024	0	0
58	58006	10	8	0.976118	0	0
58	58006	3	2	0.97618	0	0
58	58017	2	3	0.976984	0	0
58	58034	4	4	0.978272	0	0
58	58060	10	7	0.978411	0	0
58	58060	3	2	0.978935	0	0
58	58060	7	5	0.979207	0	0
58	58006	8	8	0.979278	0	0
58	58006	3	3	0.979907	0	0
58	58034	4	2	0.980055	0	0
58	58006	2	3	0.980124	0	0
58	58034	7	7	0.980193	0	0
58	58006	9	6	0.980331	0	0
58	58060	9	8	0.980847	0	0
58	58060	10	8	0.980934	0	0
58	58034	6	5	0.981	0	0
58	58017	3	3	0.981113	0	0
58	58060	8	7	0.981212	0	0
58	58017	4	4	0.981427	0	0
58	58017	10	8	0.98163	0	0
58	58006	1	2	0.981857	0	0
58	58017	3	2	0.982419	0	0
58	58034	7	5	0.983366	0	0
58	58034	2	1	0.983707	0	0
58	58060	7	7	0.985014	0	0
58	58017	9	6	0.985556	0	0
58	58006	4	4	0.98662	0	0
58	58034	9	6	0.986631	0	0
58	58017	5	3	0.98675	0	0
58	58034	8	7	0.98695	0	0
58	58060	8	8	0.988371	0	0
58	58017	3	4	0.98849	0	0
58	58017	2	1	0.988811	0	0
58	58006	9	8	0.988843	0	0
58	58017	8	8	0.988891	0	0
58	58017	8	7	0.989593	1	0
58	58017	5	4	0.990375	0	0
58	58034	8	8	0.990689	0	0
58	58017	8	6	0.990721	1	0
58	58006	7	5	0.990848	0	0
58	58017	3	1	0.990873	0	0
58	58006	6	5	0.991261	0	0
58	58006	4	2	0.991377	0	0
58	58060	4	2	0.991708	0	0
58	58060	4	4	0.991881	0	0
58	58060	8	6	0.99194	0	0
58	58034	3	2	0.992239	0	0
58	58034	5	4	0.992274	0	0
58	58060	1	1	0.992283	0	0
58	58034	10	8	0.992402	0	0
58	58017	10	7	0.99243	0	0
58	58034	3	1	0.993753	0	0
58	58060	8	5	0.994217	0	0
58	58006	7	7	0.994511	1	0
58	58034	5	3	0.994871	0	0
58	58034	10	7	0.995747	0	0
58	58060	6	6	0.996132	0	0
58	58034	3	3	0.996292	0	0
58	58060	9	6	0.997234	0	0
58	58060	2	3	0.997566	0	0
58	58034	2	3	0.998305	0	0
58	58060	2	1	0.998885	0	0
57	57059	8	7	0.283321	0	0
57	57059	6	6	0.313629	0	0
57	57059	4	4	0.337395	0	0
57	57059	7	7	0.350714	0	0
57	57017	8	7	0.38972	1	1
57	57059	8	5	0.422938	0	0
57	57059	5	4	0.429256	0	0
57	57059	10	7	0.450219	0	0
57	57059	4	2	0.457672	0	0
57	57059	7	5	0.480379	0	0
57	57017	5	4	0.522926	1	1
57	57059	8	6	0.527785	0	0
57	57059	3	4	0.533005	0	0
57	57059	3	2	0.56456	0	0
57	57017	7	7	0.586185	1	1
57	57059	1	1	0.594773	0	0
57	57059	6	5	0.608222	0	0
57	57059	2	3	0.664655	0	0
57	57017	4	4	0.669962	1	0
57	57059	1	2	0.700798	0	0
57	57017	10	7	0.790713	1	0
57	57060	7	5	0.794368	0	0
57	57060	6	5	0.820955	0	0
57	57006	9	6	0.824648	1	0
57	57006	2	1	0.841655	1	0
57	57060	3	4	0.8542	0	0
57	57017	5	3	0.858236	1	0
57	57059	10	8	0.868387	0	0
57	57017	4	2	0.88208	1	0
57	57060	10	7	0.899236	0	0
57	57059	3	3	0.905834	0	0
57	57059	8	8	0.907875	0	0
57	57060	10	8	0.911885	0	0
57	57060	7	7	0.921328	0	0
57	57060	3	1	0.921394	0	0
57	57060	9	6	0.928807	0	0
57	57060	3	3	0.938562	0	0
57	57059	9	6	0.940338	0	0
57	57059	5	3	0.946203	0	0
57	57017	3	4	0.95047	1	0
57	57060	3	2	0.954121	0	0
57	57059	9	8	0.957031	0	0
57	57060	5	3	0.957749	0	0
57	57060	1	2	0.959273	0	0
57	57006	6	5	0.959954	1	0
57	57060	9	8	0.960435	0	0
57	57059	3	1	0.961253	0	0
57	57017	8	5	0.968591	1	0
57	57060	6	6	0.969065	0	0
57	57017	6	6	0.970091	0	0
57	57017	1	1	0.970105	0	0
57	57060	4	4	0.970733	0	0
57	57060	8	5	0.971356	0	0
57	57006	7	5	0.97151	0	0
57	57017	8	8	0.971519	1	0
57	57017	9	8	0.974539	0	0
57	57017	2	3	0.974569	0	0
57	57059	2	1	0.974637	0	0
57	57060	1	1	0.9747	0	0
57	57006	6	6	0.975278	1	0
57	57006	3	2	0.975667	0	0
57	57060	8	8	0.976266	0	0
57	57060	4	2	0.97638	0	0
57	57017	6	5	0.976627	1	0
57	57017	7	5	0.977004	1	0
57	57060	8	7	0.977473	0	0
57	57060	5	4	0.978974	0	0
57	57006	1	1	0.979636	0	0
57	57060	2	3	0.981567	0	0
57	57006	8	5	0.982002	0	0
57	57006	10	8	0.984196	0	0
57	57017	10	8	0.984394	1	0
57	57006	7	7	0.984416	0	0
57	57060	8	6	0.984863	0	0
57	57017	1	2	0.987189	0	0
57	57006	8	8	0.98725	0	0
57	57017	8	6	0.988854	1	0
57	57006	8	6	0.988946	0	0
57	57017	2	1	0.988966	0	0
57	57006	1	2	0.989001	0	0
57	57006	3	4	0.990007	0	0
57	57006	3	3	0.99113	0	0
57	57006	5	3	0.991641	0	0
57	57060	2	1	0.99181	0	0
57	57017	3	3	0.992072	1	0
57	57017	3	1	0.992289	1	0
57	57006	9	8	0.992569	0	0
57	57006	10	7	0.992823	0	0
57	57006	2	3	0.993406	0	0
57	57006	4	2	0.993441	0	0
57	57006	4	4	0.99345	0	0
57	57017	9	6	0.994794	0	0
57	57017	3	2	0.995024	1	0
57	57006	8	7	0.996149	0	0
57	57006	5	4	0.996295	0	0
57	57006	3	1	0.996467	0	0
56	56017	6	6	0.324401	0	0
56	56059	3	1	0.337788	0	0
56	56006	1	1	0.339719	0	0
56	56060	6	6	0.380924	0	0
56	56059	3	2	0.455266	0	0
56	56059	4	2	0.51651	0	0
56	56017	6	5	0.546654	0	0
56	56017	1	1	0.556793	0	0
56	56060	5	3	0.628739	0	0
56	56059	10	7	0.661859	1	0
56	56060	5	4	0.696868	0	0
56	56060	2	3	0.74403	0	0
56	56060	3	3	0.772916	0	0
56	56060	4	2	0.782091	0	0
56	56059	10	8	0.794226	1	0
56	56060	3	2	0.798166	0	0
56	56006	2	1	0.800192	1	0
56	56006	9	6	0.801768	1	0
56	56060	1	2	0.809985	0	0
56	56059	1	2	0.833608	1	0
56	56060	8	5	0.845638	0	0
56	56059	7	7	0.850177	1	0
56	56060	3	4	0.866747	0	0
56	56060	3	1	0.869683	0	0
56	56060	2	1	0.878122	0	0
56	56006	7	5	0.894405	0	0
56	56059	5	3	0.90054	1	0
56	56060	8	7	0.913034	0	0
56	56060	10	8	0.91844	0	0
56	56060	7	7	0.921402	0	0
56	56060	4	4	0.924588	0	0
56	56059	7	5	0.92564	1	0
56	56060	10	7	0.932663	0	0
56	56006	7	7	0.934388	0	0
56	56059	5	4	0.934798	1	0
56	56060	7	5	0.93627	0	0
56	56017	8	5	0.948621	0	0
56	56060	1	1	0.950325	0	0
56	56006	4	2	0.951188	0	0
56	56060	9	6	0.952542	1	0
56	56059	3	3	0.961301	0	0
56	56060	8	8	0.962784	0	0
56	56006	3	1	0.965231	0	0
56	56006	3	3	0.967323	0	0
56	56059	2	1	0.969476	0	0
56	56006	1	2	0.9702	0	0
56	56059	6	6	0.970555	0	0
56	56017	4	2	0.971183	0	0
56	56017	3	4	0.971356	0	0
56	56006	6	5	0.971501	0	0
56	56059	8	6	0.971902	0	0
56	56059	3	4	0.972365	0	0
56	56059	8	5	0.972523	1	0
56	56059	4	4	0.972653	1	0
56	56017	2	3	0.972737	0	0
56	56059	6	5	0.974183	1	0
56	56017	7	5	0.974241	0	0
56	56060	6	5	0.976144	0	0
56	56006	3	2	0.976598	0	0
56	56059	9	8	0.976788	0	0
56	56006	3	4	0.978204	0	0
56	56059	2	3	0.979822	0	0
56	56006	4	4	0.981846	0	0
56	56059	9	6	0.982664	1	0
56	56017	1	2	0.982764	0	0
56	56059	8	7	0.983417	1	0
56	56060	8	6	0.9835	1	0
56	56017	3	3	0.983952	0	0
56	56059	1	1	0.984344	1	0
56	56017	3	2	0.985857	0	0
56	56017	9	8	0.986506	0	0
56	56006	10	8	0.986572	0	0
56	56017	4	4	0.986744	0	0
56	56017	8	8	0.987024	0	0
56	56017	2	1	0.987501	0	0
56	56006	5	3	0.987531	0	0
56	56006	8	8	0.988202	0	0
56	56059	8	8	0.988951	0	0
56	56017	5	3	0.989037	0	0
56	56006	6	6	0.989143	0	0
56	56006	2	3	0.989577	0	0
56	56060	9	8	0.989699	0	0
56	56017	8	7	0.991232	0	0
56	56017	8	6	0.991586	0	0
56	56006	8	5	0.991681	0	0
56	56017	9	6	0.99211	0	0
56	56017	10	8	0.992305	0	0
56	56006	5	4	0.992865	0	0
56	56017	3	1	0.993919	0	0
56	56006	8	7	0.994963	0	0
56	56006	9	8	0.995258	0	0
56	56017	7	7	0.995542	0	0
56	56017	5	4	0.99566	0	0
56	56017	10	7	0.99574	0	0
56	56006	10	7	0.996116	0	0
56	56006	8	6	0.996559	0	0
55	55059	3	1	0.448747	0	0
55	55059	7	5	0.617371	0	0
55	55060	3	4	0.642427	0	0
55	55060	6	5	0.788656	0	0
55	55006	4	2	0.790834	0	0
55	55060	4	4	0.79117	0	0
55	55017	7	7	0.7924	0	0
55	55017	4	4	0.818249	0	0
55	55059	7	7	0.821692	0	0
55	55059	4	4	0.834152	0	0
55	55059	6	5	0.835525	0	0
55	55060	6	6	0.865146	0	0
55	55059	4	2	0.880675	0	0
55	55017	4	2	0.883496	0	0
55	55017	7	5	0.885555	0	0
55	55017	5	3	0.885779	0	0
55	55006	2	1	0.887119	0	0
55	55006	7	5	0.909238	0	0
55	55060	9	8	0.915936	0	0
55	55060	3	3	0.92294	0	0
55	55060	1	2	0.929205	0	0
55	55059	6	6	0.929358	0	0
55	55006	7	7	0.931804	0	0
55	55059	2	1	0.937493	0	0
55	55017	5	4	0.941003	0	0
55	55059	8	6	0.947105	0	0
55	55017	10	8	0.952646	0	0
55	55060	7	7	0.953329	0	0
55	55060	3	1	0.95343	0	0
55	55017	8	7	0.953532	0	0
55	55060	5	4	0.955118	0	0
55	55059	9	8	0.955983	0	0
55	55017	9	8	0.956147	0	0
55	55060	3	2	0.957729	0	0
55	55017	8	8	0.959045	0	0
55	55017	2	3	0.959399	0	0
55	55060	2	3	0.961877	0	0
55	55060	7	5	0.962689	0	0
55	55006	5	3	0.96425	0	0
55	55059	8	8	0.96427	0	0
55	55060	9	6	0.965721	0	0
55	55017	1	1	0.966356	0	0
55	55060	8	5	0.966938	0	0
55	55059	10	8	0.96756	0	0
55	55059	8	5	0.968228	0	0
55	55006	5	4	0.96899	0	0
55	55060	8	7	0.971482	0	0
55	55017	8	5	0.97287	0	0
55	55059	3	2	0.973208	1	0
55	55059	1	2	0.974242	1	0
55	55060	10	8	0.974411	0	0
55	55006	1	2	0.974756	0	0
55	55017	3	2	0.974905	0	0
55	55017	10	7	0.976902	0	0
55	55017	3	3	0.976984	0	0
55	55060	10	7	0.97928	0	0
55	55006	3	3	0.979344	0	0
55	55059	5	3	0.979731	0	0
55	55060	5	3	0.979825	0	0
55	55006	4	4	0.979916	0	0
55	55006	8	5	0.980115	0	0
55	55006	6	5	0.981449	0	0
55	55006	8	7	0.98174	0	0
55	55060	4	2	0.982396	0	0
55	55060	8	6	0.982755	0	0
55	55017	3	4	0.982813	0	0
55	55017	8	6	0.98327	0	0
55	55060	1	1	0.984171	0	0
55	55017	2	1	0.984195	0	0
55	55059	1	1	0.984408	0	0
55	55017	3	1	0.984572	0	0
55	55060	2	1	0.98562	0	0
55	55006	8	8	0.985792	0	0
55	55060	8	8	0.986021	0	0
55	55059	9	6	0.987279	0	0
55	55017	1	2	0.98785	0	0
55	55059	3	3	0.988028	0	0
55	55059	2	3	0.988759	0	0
55	55006	3	4	0.989417	0	0
55	55006	10	8	0.98947	0	0
55	55059	3	4	0.9897	0	0
55	55006	3	1	0.989843	0	0
55	55006	10	7	0.989869	0	0
55	55059	5	4	0.990179	0	0
55	55006	8	6	0.990503	0	0
55	55006	3	2	0.990877	0	0
55	55017	9	6	0.991551	0	0
55	55006	9	8	0.992048	0	0
55	55006	2	3	0.992151	0	0
55	55006	6	6	0.992238	0	0
55	55017	6	5	0.99237	0	0
55	55017	6	6	0.992702	0	0
55	55006	1	1	0.992897	0	0
55	55059	8	7	0.993436	1	0
55	55006	9	6	0.994462	0	0
55	55059	10	7	0.994854	1	0
54	54006	2	1	0.347582	0	0
54	54060	3	2	0.60042	0	0
54	54006	9	6	0.65046	0	0
54	54017	5	4	0.902849	0	0
54	54059	4	4	0.925475	0	0
54	54059	6	5	0.934197	0	0
54	54059	6	6	0.944613	0	0
54	54060	7	5	0.948	0	0
54	54006	4	4	0.949357	0	0
54	54006	3	4	0.949773	0	0
54	54059	4	2	0.952038	0	0
54	54060	6	5	0.952799	0	0
54	54060	6	6	0.954626	0	0
54	54006	3	3	0.956493	0	0
54	54059	3	2	0.957395	0	0
54	54060	9	8	0.958078	0	0
54	54006	1	1	0.959712	0	0
54	54006	4	2	0.960991	0	0
54	54006	1	2	0.964119	0	0
54	54059	1	2	0.964219	0	0
54	54060	7	7	0.964237	0	0
54	54006	3	2	0.965044	0	0
54	54017	9	8	0.965434	0	0
54	54060	3	4	0.966269	0	0
54	54059	1	1	0.966529	0	0
54	54006	7	7	0.967452	0	0
54	54006	6	6	0.968655	0	0
54	54059	8	6	0.969259	0	0
54	54059	8	5	0.97073	0	0
54	54006	9	8	0.971046	0	0
54	54059	3	4	0.971121	0	0
54	54059	10	8	0.971722	0	0
54	54059	7	7	0.97235	0	0
54	54060	10	8	0.97338	0	0
54	54006	6	5	0.973428	0	0
54	54059	3	1	0.974208	0	0
54	54006	7	5	0.974587	0	0
54	54017	8	8	0.97556	0	0
54	54059	2	1	0.97605	0	0
54	54060	4	4	0.976082	0	0
54	54059	9	6	0.976575	0	0
54	54006	8	5	0.976689	0	0
54	54017	5	3	0.976822	0	0
54	54006	5	4	0.976823	0	0
54	54060	1	2	0.977958	0	0
54	54017	8	5	0.979106	0	0
54	54006	8	8	0.979205	0	0
54	54059	5	4	0.979257	0	0
54	54060	3	1	0.980282	0	0
54	54060	9	6	0.980393	0	0
54	54017	10	8	0.980793	0	0
54	54060	8	5	0.981022	0	0
54	54006	5	3	0.98106	0	0
54	54060	2	1	0.981628	0	0
54	54017	9	6	0.98172	0	0
54	54060	8	6	0.982151	0	0
54	54059	9	8	0.982215	0	0
54	54017	8	7	0.982323	0	0
54	54017	1	1	0.982779	0	0
54	54060	8	7	0.982991	0	0
54	54006	8	7	0.98347	0	0
54	54060	2	3	0.983548	0	0
54	54059	7	5	0.984372	0	0
54	54059	8	8	0.984544	0	0
54	54006	8	6	0.985427	0	0
54	54059	5	3	0.985565	0	0
54	54017	10	7	0.985772	0	0
54	54006	3	1	0.985805	0	0
54	54017	7	5	0.98596	0	0
54	54060	5	4	0.986101	0	0
54	54060	1	1	0.986314	0	0
54	54059	2	3	0.98664	0	0
54	54060	8	8	0.986773	0	0
54	54017	3	1	0.987113	0	0
54	54017	3	4	0.98732	0	0
54	54017	4	4	0.987349	0	0
54	54006	10	8	0.988336	0	0
54	54017	8	6	0.988504	0	0
54	54006	10	7	0.988826	0	0
54	54060	5	3	0.988996	0	0
54	54059	3	3	0.989444	0	0
54	54017	2	1	0.989716	0	0
54	54017	7	7	0.989921	0	0
54	54060	4	2	0.990369	0	0
54	54006	2	3	0.990732	0	0
54	54060	10	7	0.991458	0	0
54	54059	10	7	0.991534	0	0
54	54017	2	3	0.992114	0	0
54	54017	3	3	0.99273	0	0
54	54060	3	3	0.993229	0	0
54	54059	8	7	0.994017	0	0
54	54017	3	2	0.994053	0	0
54	54017	6	6	0.994967	0	0
54	54017	1	2	0.995842	0	0
54	54017	6	5	0.996548	0	0
54	54017	4	2	0.997491	0	0
53	53060	3	4	0.618233	0	0
53	53006	7	5	0.661371	0	0
53	53006	1	1	0.677741	0	0
53	53060	3	3	0.720764	0	0
53	53059	4	2	0.76068	0	0
53	53006	9	8	0.765902	0	0
53	53060	6	6	0.774671	0	0
53	53060	6	5	0.779969	0	0
53	53006	6	6	0.833063	1	0
53	53006	8	7	0.841896	0	0
53	53006	9	6	0.843786	0	0
53	53059	4	4	0.866974	0	0
53	53006	7	7	0.88954	0	0
53	53006	3	3	0.914081	0	0
53	53017	8	6	0.924281	0	0
53	53017	8	7	0.927629	0	0
53	53060	2	3	0.929883	0	0
53	53017	9	6	0.934527	0	0
53	53060	9	8	0.938734	0	0
53	53017	7	7	0.939528	0	0
53	53060	9	6	0.940327	0	0
53	53006	8	8	0.942152	0	0
53	53006	2	1	0.946598	0	0
53	53059	8	6	0.946875	0	0
53	53017	1	2	0.947361	0	0
53	53006	8	6	0.947851	0	0
53	53006	3	4	0.948229	0	0
53	53017	6	6	0.94846	0	0
53	53059	1	2	0.950218	0	0
53	53060	3	2	0.952561	0	0
53	53017	1	1	0.953202	0	0
53	53006	10	7	0.953893	0	0
53	53006	8	5	0.956288	0	0
53	53017	5	3	0.960829	0	0
53	53060	1	2	0.961075	0	0
53	53060	10	7	0.961346	0	0
53	53060	8	5	0.961347	0	0
53	53060	8	8	0.96247	0	0
53	53017	5	4	0.963364	0	0
53	53059	1	1	0.964276	0	0
53	53017	6	5	0.964313	0	0
53	53017	3	1	0.964371	0	0
53	53060	7	5	0.9655	0	0
53	53006	2	3	0.965549	0	0
53	53060	10	8	0.965837	0	0
53	53017	3	4	0.96585	0	0
53	53059	7	7	0.966094	0	0
53	53017	4	4	0.966831	0	0
53	53017	10	7	0.967619	0	0
53	53059	7	5	0.968079	0	0
53	53060	5	3	0.969213	0	0
53	53060	8	7	0.969736	0	0
53	53006	10	8	0.969784	0	0
53	53059	6	5	0.970112	0	0
53	53017	3	2	0.97021	0	0
53	53017	7	5	0.970501	0	0
53	53059	6	6	0.971066	0	0
53	53017	8	5	0.972397	0	0
53	53017	4	2	0.973235	0	0
53	53060	1	1	0.974375	0	0
53	53059	3	1	0.976071	0	0
53	53006	3	2	0.976451	0	0
53	53059	3	3	0.977062	0	0
53	53017	2	1	0.978415	0	0
53	53006	3	1	0.97897	0	0
53	53059	3	2	0.979022	0	0
53	53060	3	1	0.979802	0	0
53	53017	3	3	0.98061	0	0
53	53006	5	3	0.980712	0	0
53	53059	3	4	0.980824	0	0
53	53059	8	7	0.981321	0	0
53	53017	8	8	0.982046	0	0
53	53017	9	8	0.982367	0	0
53	53059	8	5	0.982435	0	0
53	53059	2	3	0.983636	0	0
53	53060	4	4	0.985523	0	0
53	53059	9	6	0.986003	0	0
53	53060	7	7	0.986574	0	0
53	53059	5	3	0.986933	0	0
53	53006	4	4	0.987065	0	0
53	53060	2	1	0.987205	0	0
53	53006	5	4	0.98736	0	0
53	53059	2	1	0.987468	0	0
53	53059	10	8	0.987607	0	0
53	53017	2	3	0.988389	0	0
53	53059	9	8	0.988734	0	0
53	53006	1	2	0.988836	0	0
53	53059	8	8	0.989422	0	0
53	53059	10	7	0.990151	0	0
53	53006	6	5	0.990402	0	0
53	53060	8	6	0.991675	0	0
53	53017	10	8	0.992109	0	0
53	53006	4	2	0.992907	0	0
53	53059	5	4	0.992947	0	0
53	53060	5	4	0.993288	0	0
53	53060	4	2	0.994105	0	0
52	52060	6	5	0.457006	0	0
52	52060	1	1	0.470656	1	1
52	52060	1	2	0.515945	0	0
52	52060	4	2	0.546852	1	1
52	52006	8	6	0.548889	0	0
52	52060	3	2	0.595415	0	0
52	52060	7	5	0.622119	0	0
52	52060	8	5	0.648403	0	0
52	52017	5	3	0.691014	0	0
52	52017	5	4	0.824736	0	0
52	52006	7	5	0.877984	0	0
52	52006	8	7	0.902339	0	0
52	52060	7	7	0.919238	0	0
52	52006	7	7	0.925852	0	0
52	52017	7	5	0.934099	0	0
52	52060	6	6	0.936583	1	0
52	52017	7	7	0.93761	0	0
52	52060	4	4	0.938286	1	0
52	52060	3	4	0.938737	1	0
52	52060	3	1	0.93964	1	0
52	52006	3	1	0.939719	0	0
52	52006	8	8	0.961164	0	0
52	52006	10	8	0.964388	0	0
52	52059	4	2	0.964765	1	0
52	52059	4	4	0.964811	0	0
52	52059	2	3	0.965361	0	0
52	52006	5	3	0.965819	0	0
52	52059	6	6	0.965996	0	0
52	52017	1	1	0.966973	0	0
52	52006	8	5	0.968061	0	0
52	52060	2	1	0.969096	1	0
52	52017	8	5	0.969146	0	0
52	52017	10	8	0.969663	0	0
52	52059	8	6	0.970259	0	0
52	52059	7	7	0.971536	0	0
52	52006	5	4	0.97247	0	0
52	52017	6	5	0.973329	0	0
52	52006	4	4	0.974806	0	0
52	52006	3	4	0.975807	0	0
52	52059	9	8	0.97591	0	0
52	52060	10	7	0.976395	0	0
52	52006	1	2	0.976552	0	0
52	52059	1	2	0.977708	0	0
52	52017	4	2	0.977798	0	0
52	52017	4	4	0.977965	0	0
52	52059	7	5	0.97798	0	0
52	52060	3	3	0.978548	1	0
52	52017	3	1	0.978821	0	0
52	52006	9	6	0.979022	0	0
52	52017	10	7	0.979051	0	0
52	52017	8	6	0.979842	0	0
52	52059	8	5	0.980034	0	0
52	52059	6	5	0.980347	0	0
52	52060	9	6	0.98069	0	0
52	52006	3	2	0.980715	0	0
52	52060	8	6	0.98085	0	0
52	52059	5	3	0.981117	0	0
52	52006	10	7	0.981617	0	0
52	52006	2	3	0.982151	0	0
52	52017	1	2	0.982161	0	0
52	52017	8	7	0.982427	0	0
52	52059	1	1	0.983368	0	0
52	52017	3	4	0.984338	0	0
52	52060	10	8	0.98477	0	0
52	52017	6	6	0.984859	0	0
52	52006	3	3	0.985052	0	0
52	52006	2	1	0.986091	0	0
52	52006	4	2	0.986127	0	0
52	52059	8	7	0.986602	0	0
52	52059	3	1	0.986779	0	0
52	52059	3	4	0.986796	0	0
52	52017	2	1	0.987617	0	0
52	52059	3	2	0.987735	1	0
52	52017	9	6	0.987974	0	0
52	52006	6	6	0.988071	0	0
52	52060	2	3	0.988187	0	0
52	52006	9	8	0.988368	0	0
52	52006	6	5	0.988681	0	0
52	52060	9	8	0.98888	0	0
52	52059	10	7	0.989069	0	0
52	52059	5	4	0.989493	0	0
52	52006	1	1	0.989784	0	0
52	52060	5	3	0.989872	0	0
52	52059	3	3	0.990669	0	0
52	52017	3	2	0.990683	0	0
52	52060	5	4	0.990874	1	0
52	52059	10	8	0.99091	0	0
52	52059	2	1	0.990996	0	0
52	52059	9	6	0.992002	0	0
52	52059	8	8	0.992639	0	0
52	52017	2	3	0.992905	0	0
52	52017	9	8	0.993067	0	0
52	52060	8	8	0.994013	0	0
52	52060	8	7	0.994153	0	0
52	52017	8	8	0.995932	0	0
52	52017	3	3	0.997068	0	0
51	51059	1	1	0.0408996	0	0
51	51059	1	2	0.158733	0	0
51	51060	1	2	0.500585	0	0
51	51060	6	5	0.594075	0	0
51	51060	3	4	0.683068	0	0
51	51060	6	6	0.698627	0	0
51	51060	4	4	0.777532	0	0
51	51006	6	6	0.807375	0	0
51	51017	9	6	0.812931	1	0
51	51006	9	6	0.817656	1	0
51	51006	1	1	0.822433	1	0
51	51006	2	1	0.829011	1	0
51	51060	1	1	0.854719	0	0
51	51006	6	5	0.882591	0	0
51	51060	3	2	0.896803	0	0
51	51060	7	7	0.908078	0	0
51	51059	7	5	0.90826	0	0
51	51006	4	4	0.914948	0	0
51	51060	3	3	0.919823	0	0
51	51006	4	2	0.931578	0	0
51	51059	7	7	0.950789	0	0
51	51059	4	2	0.952609	0	0
51	51060	9	6	0.959396	0	0
51	51060	3	1	0.96267	0	0
51	51059	9	8	0.967148	0	0
51	51059	6	6	0.967914	0	0
51	51006	1	2	0.968232	0	0
51	51060	9	8	0.968962	0	0
51	51060	8	7	0.969469	0	0
51	51006	3	4	0.971501	0	0
51	51006	3	1	0.971797	0	0
51	51060	7	5	0.972937	0	0
51	51006	7	5	0.973174	0	0
51	51059	6	5	0.974213	0	0
51	51060	8	5	0.975237	0	0
51	51059	4	4	0.975293	0	0
51	51060	2	3	0.976357	0	0
51	51006	8	5	0.976685	0	0
51	51060	5	3	0.977665	0	0
51	51006	8	7	0.97773	0	0
51	51006	3	3	0.977797	0	0
51	51059	2	1	0.979232	0	0
51	51060	4	2	0.979401	0	0
51	51006	3	2	0.979431	0	0
51	51006	8	6	0.979775	0	0
51	51060	8	8	0.982284	0	0
51	51060	8	6	0.983012	0	0
51	51060	10	8	0.983108	0	0
51	51059	9	6	0.983183	0	0
51	51060	2	1	0.983304	0	0
51	51060	10	7	0.983357	0	0
51	51017	8	6	0.983514	0	0
51	51006	5	3	0.984391	0	0
51	51060	5	4	0.984587	0	0
51	51017	3	3	0.985042	0	0
51	51017	8	8	0.985366	0	0
51	51006	5	4	0.986114	0	0
51	51017	9	8	0.98638	0	0
51	51006	7	7	0.987057	0	0
51	51006	8	8	0.987118	0	0
51	51006	10	7	0.987341	0	0
51	51006	2	3	0.987832	0	0
51	51006	10	8	0.988443	0	0
51	51017	7	5	0.989582	0	0
51	51017	7	7	0.98992	0	0
51	51006	9	8	0.990185	0	0
51	51059	2	3	0.990558	0	0
51	51017	10	8	0.991053	0	0
51	51017	8	5	0.991213	0	0
51	51017	8	7	0.991536	0	0
51	51017	3	1	0.992025	0	0
51	51059	3	4	0.992123	0	0
51	51017	2	3	0.992161	0	0
51	51059	5	3	0.993096	0	0
51	51017	5	3	0.9934	0	0
51	51017	5	4	0.994577	0	0
51	51017	3	4	0.994724	0	0
51	51059	3	2	0.995123	0	0
51	51017	6	6	0.995129	0	0
51	51017	4	4	0.995175	0	0
51	51059	3	1	0.995211	0	0
51	51017	6	5	0.995314	0	0
51	51017	10	7	0.995489	0	0
51	51059	8	5	0.995537	0	0
51	51059	8	8	0.995639	0	0
51	51059	10	8	0.995677	0	0
51	51059	8	6	0.996357	0	0
51	51059	10	7	0.996486	0	0
51	51059	3	3	0.996535	0	0
51	51059	8	7	0.996959	0	0
51	51017	1	2	0.997283	0	0
51	51059	5	4	0.997531	0	0
51	51017	2	1	0.997829	0	0
51	51017	1	1	0.998632	0	0
51	51017	3	2	0.998718	0	0
51	51017	4	2	0.999519	0	0
50	50060	5	3	0.296885	0	0
50	50060	6	5	0.370879	0	0
50	50060	4	2	0.409692	0	0
50	50060	3	2	0.414318	0	0
50	50060	1	2	0.444858	0	0
50	50060	2	3	0.496155	0	0
50	50060	3	3	0.52931	0	0
50	50059	8	8	0.535438	0	0
50	50059	8	7	0.560562	0	0
50	50059	10	8	0.562391	0	0
50	50059	5	3	0.57248	0	0
50	50059	8	5	0.681317	0	0
50	50017	7	7	0.73079	0	0
50	50006	3	1	0.748959	1	0
50	50059	5	4	0.781171	0	0
50	50017	5	4	0.8168	0	0
50	50060	8	5	0.823546	0	0
50	50059	8	6	0.828998	0	0
50	50006	8	7	0.859299	0	0
50	50017	5	3	0.859377	0	0
50	50006	7	5	0.864135	1	0
50	50060	3	4	0.905126	0	0
50	50059	9	8	0.907506	0	0
50	50059	7	5	0.909786	0	0
50	50059	3	3	0.91337	0	0
50	50017	1	2	0.917964	0	0
50	50060	7	5	0.9207	0	0
50	50059	7	7	0.931403	0	0
50	50006	8	6	0.938534	0	0
50	50059	10	7	0.940068	0	0
50	50059	3	2	0.945443	0	0
50	50006	10	8	0.94588	0	0
50	50006	4	2	0.947004	1	0
50	50006	10	7	0.947085	0	0
50	50059	4	4	0.949066	0	0
50	50060	9	8	0.954604	0	0
50	50006	1	2	0.956782	1	0
50	50017	1	1	0.958643	0	0
50	50059	3	4	0.959586	0	0
50	50017	7	5	0.960155	0	0
50	50006	6	6	0.960783	1	0
50	50059	4	2	0.962635	0	0
50	50006	6	5	0.965503	1	0
50	50006	8	5	0.968504	1	0
50	50059	9	6	0.968677	0	0
50	50006	9	8	0.969034	0	0
50	50006	1	1	0.971202	1	0
50	50017	3	2	0.971567	0	0
50	50006	8	8	0.97501	0	0
50	50059	1	1	0.977194	0	0
50	50060	1	1	0.977445	0	0
50	50060	6	6	0.977769	0	0
50	50060	7	7	0.978479	0	0
50	50059	2	3	0.978768	0	0
50	50006	2	3	0.978964	0	0
50	50060	8	7	0.979446	0	0
50	50017	8	7	0.979457	1	0
50	50017	8	8	0.979927	1	0
50	50006	2	1	0.980067	1	0
50	50059	3	1	0.980321	0	0
50	50006	5	3	0.980447	0	0
50	50060	3	1	0.980633	0	0
50	50059	6	5	0.980723	0	0
50	50060	2	1	0.98102	0	0
50	50017	6	6	0.982099	0	0
50	50059	1	2	0.982587	0	0
50	50017	4	4	0.982971	1	0
50	50059	2	1	0.983408	0	0
50	50017	8	6	0.983911	1	0
50	50017	3	4	0.984332	0	0
50	50060	10	7	0.984396	0	0
50	50060	8	8	0.984396	0	0
50	50017	10	8	0.984537	0	0
50	50060	9	6	0.984869	0	0
50	50017	6	5	0.985164	0	0
50	50006	7	7	0.985698	1	0
50	50017	2	3	0.985743	0	0
50	50017	8	5	0.985907	0	0
50	50006	3	2	0.986586	1	0
50	50060	10	8	0.9873	0	0
50	50017	4	2	0.987889	0	0
50	50060	4	4	0.98791	0	0
50	50006	3	3	0.989152	0	0
50	50017	2	1	0.989381	0	0
50	50017	3	1	0.989773	0	0
50	50006	5	4	0.989863	0	0
50	50059	6	6	0.991601	0	0
50	50060	8	6	0.992021	0	0
50	50006	3	4	0.992292	0	0
50	50017	10	7	0.992872	0	0
50	50060	5	4	0.99307	0	0
50	50017	9	6	0.993523	0	0
50	50006	4	4	0.994748	1	0
50	50017	3	3	0.994775	0	0
50	50006	9	6	0.995577	0	0
50	50017	9	8	0.996315	1	0
49	49006	9	6	0.328779	0	0
49	49060	3	4	0.502914	0	0
49	49060	3	3	0.640348	0	0
49	49060	5	4	0.659516	0	0
49	49060	5	3	0.706273	0	0
49	49060	8	7	0.730493	0	0
49	49060	7	7	0.754629	0	0
49	49060	6	6	0.760884	0	0
49	49060	9	8	0.793641	0	0
49	49006	1	1	0.818351	0	0
49	49006	6	6	0.820381	1	0
49	49060	10	8	0.821278	0	0
49	49060	10	7	0.830518	0	0
49	49060	8	8	0.858246	0	0
49	49060	4	4	0.868049	0	0
49	49060	1	2	0.870045	0	0
49	49060	6	5	0.913438	0	0
49	49060	2	3	0.913883	0	0
49	49060	8	6	0.917286	0	0
49	49017	3	2	0.919297	0	0
49	49060	3	1	0.927445	0	0
49	49017	7	7	0.929888	0	0
49	49060	7	5	0.93356	0	0
49	49059	6	5	0.934745	0	0
49	49060	8	5	0.934843	0	0
49	49060	3	2	0.937587	0	0
49	49017	3	3	0.939095	0	0
49	49060	9	6	0.943732	0	0
49	49017	7	5	0.944281	0	0
49	49006	5	3	0.946543	0	0
49	49059	1	2	0.949359	0	0
49	49017	5	4	0.949716	0	0
49	49017	4	2	0.950456	0	0
49	49059	7	5	0.950486	0	0
49	49060	2	1	0.954208	0	0
49	49059	3	3	0.956517	0	0
49	49059	4	4	0.957266	0	0
49	49017	4	4	0.962307	0	0
49	49059	9	6	0.963044	0	0
49	49059	4	2	0.963265	0	0
49	49059	6	6	0.964752	0	0
49	49059	3	2	0.966356	0	0
49	49017	5	3	0.967289	0	0
49	49017	6	6	0.967339	0	0
49	49059	8	5	0.967489	0	0
49	49059	8	6	0.968188	0	0
49	49017	1	2	0.970838	0	0
49	49017	1	1	0.971698	0	0
49	49017	10	7	0.972103	0	0
49	49059	10	7	0.972186	0	0
49	49017	10	8	0.972403	0	0
49	49059	7	7	0.973799	0	0
49	49059	2	1	0.97393	0	0
49	49059	1	1	0.974167	0	0
49	49006	2	3	0.97437	0	0
49	49017	8	8	0.976595	0	0
49	49059	3	4	0.977724	0	0
49	49059	5	3	0.977833	0	0
49	49006	7	7	0.977876	0	0
49	49017	8	5	0.978015	0	0
49	49059	9	8	0.978268	0	0
49	49017	8	7	0.978379	0	0
49	49006	8	6	0.978795	0	0
49	49059	3	1	0.979926	0	0
49	49017	9	8	0.980253	0	0
49	49006	10	7	0.981025	0	0
49	49006	10	8	0.981766	0	0
49	49006	5	4	0.981814	0	0
49	49006	3	1	0.98187	0	0
49	49006	8	7	0.981923	0	0
49	49060	1	1	0.982297	0	0
49	49017	2	1	0.982383	0	0
49	49006	2	1	0.982409	0	0
49	49017	3	4	0.982588	0	0
49	49006	3	2	0.98288	0	0
49	49017	6	5	0.983225	0	0
49	49059	8	7	0.983464	0	0
49	49006	8	8	0.983511	0	0
49	49006	3	3	0.984638	0	0
49	49059	10	8	0.984881	0	0
49	49017	2	3	0.985719	0	0
49	49006	9	8	0.98653	0	0
49	49006	7	5	0.986732	0	0
49	49006	3	4	0.986868	0	0
49	49017	8	6	0.987307	0	0
49	49006	8	5	0.989323	0	0
49	49006	6	5	0.989819	0	0
49	49017	3	1	0.990189	0	0
49	49006	1	2	0.990732	0	0
49	49059	2	3	0.990769	0	0
49	49059	8	8	0.992611	0	0
49	49017	9	6	0.992787	0	0
49	49006	4	2	0.993567	0	0
49	49060	4	2	0.994807	0	0
49	49006	4	4	0.996078	0	0
49	49059	5	4	0.996316	0	0
48	48006	8	7	0.108435	0	0
48	48006	10	7	0.2914	0	0
48	48006	4	2	0.316282	0	0
48	48059	6	5	0.34522	0	0
48	48059	3	2	0.462743	0	0
48	48006	4	4	0.498811	0	0
48	48006	7	7	0.509467	0	0
48	48006	5	3	0.663461	0	0
48	48006	6	6	0.72538	0	0
48	48006	2	1	0.857684	1	0
48	48060	3	4	0.860992	0	0
48	48006	1	1	0.86229	1	0
48	48059	1	2	0.862913	1	0
48	48059	9	6	0.880992	0	0
48	48059	1	1	0.889142	1	0
48	48060	2	1	0.894003	0	0
48	48017	5	4	0.895921	0	0
48	48017	5	3	0.896871	0	0
48	48060	2	3	0.921909	0	0
48	48006	3	4	0.926768	0	0
48	48006	7	5	0.931826	0	0
48	48017	7	7	0.932975	0	0
48	48006	5	4	0.933715	0	0
48	48006	9	8	0.947892	0	0
48	48006	9	6	0.949005	0	0
48	48059	7	7	0.95014	0	0
48	48059	9	8	0.950536	0	0
48	48060	9	6	0.962927	0	0
48	48006	3	3	0.965498	0	0
48	48059	3	3	0.96796	0	0
48	48059	7	5	0.968867	0	0
48	48059	3	4	0.973769	0	0
48	48006	3	2	0.974124	0	0
48	48006	3	1	0.97429	0	0
48	48006	2	3	0.975111	0	0
48	48006	10	8	0.975338	0	0
48	48060	6	6	0.975592	0	0
48	48060	3	1	0.97589	0	0
48	48006	8	8	0.976325	0	0
48	48060	4	2	0.976423	0	0
48	48060	7	5	0.976875	0	0
48	48006	8	6	0.97724	0	0
48	48059	3	1	0.977419	0	0
48	48060	1	1	0.977507	0	0
48	48059	10	8	0.977668	0	0
48	48059	4	2	0.977696	0	0
48	48017	7	5	0.979074	0	0
48	48060	4	4	0.980064	0	0
48	48017	3	3	0.980891	0	0
48	48059	8	5	0.981256	0	0
48	48060	3	3	0.981915	0	0
48	48059	8	7	0.982493	0	0
48	48060	8	5	0.982618	0	0
48	48017	1	2	0.983398	0	0
48	48059	5	3	0.984529	0	0
48	48060	10	8	0.984901	0	0
48	48060	8	7	0.985231	0	0
48	48017	10	8	0.985236	0	0
48	48060	8	6	0.985378	0	0
48	48017	4	2	0.986158	0	0
48	48006	8	5	0.986302	0	0
48	48060	8	8	0.987073	0	0
48	48060	5	3	0.987155	0	0
48	48060	9	8	0.987627	0	0
48	48017	6	6	0.987635	0	0
48	48060	3	2	0.987674	0	0
48	48059	10	7	0.987786	0	0
48	48017	10	7	0.987811	0	0
48	48017	1	1	0.988122	0	0
48	48059	2	3	0.988742	0	0
48	48059	5	4	0.989082	0	0
48	48060	7	7	0.989226	0	0
48	48059	8	6	0.98931	0	0
48	48017	8	8	0.989341	0	0
48	48059	4	4	0.98947	0	0
48	48017	9	8	0.989821	0	0
48	48017	6	5	0.990193	0	0
48	48017	2	3	0.991404	0	0
48	48060	6	5	0.991624	0	0
48	48060	10	7	0.991662	0	0
48	48059	8	8	0.992146	0	0
48	48017	4	4	0.992525	0	0
48	48060	5	4	0.993155	0	0
48	48017	8	5	0.993243	0	0
48	48017	3	2	0.993833	0	0
48	48059	2	1	0.993956	0	0
48	48060	1	2	0.99409	0	0
48	48006	1	2	0.99418	0	0
48	48059	6	6	0.994554	0	0
48	48017	2	1	0.994988	0	0
48	48017	9	6	0.995084	0	0
48	48017	8	7	0.99517	0	0
48	48017	3	4	0.995534	0	0
48	48006	6	5	0.995978	0	0
48	48017	8	6	0.996791	0	0
48	48017	3	1	0.997938	0	0
47	47059	2	1	0.238638	0	0
47	47006	2	1	0.333065	0	0
47	47059	9	6	0.531685	0	0
47	47017	4	4	0.649515	0	0
47	47059	6	5	0.721186	0	0
47	47059	1	2	0.741711	0	0
47	47059	4	2	0.749721	0	0
47	47006	9	6	0.786706	0	0
47	47017	3	2	0.81451	0	0
47	47017	3	4	0.866943	0	0
47	47059	7	5	0.869139	0	0
47	47059	1	1	0.872972	1	0
47	47017	8	7	0.891858	0	0
47	47017	7	7	0.903087	0	0
47	47060	6	5	0.910331	0	0
47	47017	1	2	0.921834	0	0
47	47059	7	7	0.922896	0	0
47	47017	6	5	0.926389	0	0
47	47060	6	6	0.950712	0	0
47	47017	8	6	0.95107	0	0
47	47006	4	2	0.952434	0	0
47	47006	4	4	0.952704	0	0
47	47017	8	5	0.954043	0	0
47	47017	5	3	0.9542	0	0
47	47059	5	4	0.9546	0	0
47	47059	3	4	0.960934	0	0
47	47006	7	7	0.961218	0	0
47	47060	1	2	0.96407	0	0
47	47017	1	1	0.96565	0	0
47	47060	7	5	0.965892	0	0
47	47060	3	1	0.967494	0	0
47	47060	4	4	0.968788	0	0
47	47017	6	6	0.969771	0	0
47	47060	2	1	0.969971	0	0
47	47060	8	5	0.970368	0	0
47	47059	10	7	0.970413	0	0
47	47059	5	3	0.970485	0	0
47	47017	8	8	0.970687	0	0
47	47017	3	1	0.970755	0	0
47	47017	5	4	0.971073	0	0
47	47006	3	2	0.973587	0	0
47	47006	1	2	0.975437	0	0
47	47006	7	5	0.975473	0	0
47	47060	3	2	0.976282	0	0
47	47060	5	4	0.976494	0	0
47	47060	9	8	0.977095	0	0
47	47060	1	1	0.977204	0	0
47	47059	8	6	0.977519	0	0
47	47017	3	3	0.977989	0	0
47	47006	3	1	0.978135	0	0
47	47006	5	4	0.978469	0	0
47	47059	10	8	0.97888	0	0
47	47006	2	3	0.979175	0	0
47	47017	4	2	0.979263	0	0
47	47060	3	4	0.979692	0	0
47	47060	7	7	0.980133	0	0
47	47017	2	1	0.981924	0	0
47	47060	8	6	0.982381	0	0
47	47060	4	2	0.982752	0	0
47	47006	3	3	0.983063	0	0
47	47059	8	5	0.98326	0	0
47	47060	2	3	0.983584	0	0
47	47059	9	8	0.983833	0	0
47	47006	10	8	0.984909	0	0
47	47060	5	3	0.985012	0	0
47	47060	9	6	0.985014	0	0
47	47006	5	3	0.985225	0	0
47	47060	8	8	0.985533	0	0
47	47060	10	8	0.986308	0	0
47	47017	9	8	0.986454	0	0
47	47059	3	2	0.987164	0	0
47	47006	9	8	0.987268	0	0
47	47059	3	1	0.987284	0	0
47	47006	8	6	0.98758	0	0
47	47060	10	7	0.987699	0	0
47	47060	8	7	0.988379	0	0
47	47059	8	7	0.98851	0	0
47	47017	9	6	0.988677	0	0
47	47060	3	3	0.988785	0	0
47	47006	10	7	0.988887	0	0
47	47006	8	8	0.989111	0	0
47	47017	10	8	0.989194	0	0
47	47006	8	7	0.989378	0	0
47	47059	3	3	0.990599	0	0
47	47017	2	3	0.991139	0	0
47	47059	2	3	0.99122	0	0
47	47059	4	4	0.991786	0	0
47	47059	6	6	0.991937	0	0
47	47006	8	5	0.992136	0	0
47	47006	3	4	0.993565	0	0
47	47017	7	5	0.993572	0	0
47	47006	1	1	0.994115	0	0
47	47006	6	6	0.994404	0	0
47	47017	10	7	0.994435	0	0
47	47006	6	5	0.994619	0	0
47	47059	8	8	0.996417	0	0
44	44006	1	1	0.578895	0	0
44	44060	4	4	0.590386	0	0
44	44060	7	5	0.790166	0	0
44	44060	6	5	0.824747	0	0
44	44060	4	2	0.837306	0	0
44	44059	7	7	0.845776	0	0
44	44059	4	2	0.854544	0	0
44	44006	7	5	0.856361	0	0
44	44059	7	5	0.865531	0	0
44	44060	9	6	0.873539	0	0
44	44059	4	4	0.884618	0	0
44	44006	2	3	0.910306	0	0
44	44059	10	7	0.931541	0	0
44	44059	3	1	0.932898	0	0
44	44034	4	4	0.933888	0	0
44	44060	1	2	0.936708	0	0
44	44006	6	5	0.938671	0	0
44	44034	7	5	0.940349	0	0
44	44060	6	6	0.944186	0	0
44	44060	1	1	0.951496	0	0
44	44006	5	4	0.952779	0	0
44	44006	5	3	0.962196	0	0
44	44034	7	7	0.964222	0	0
44	44006	7	7	0.965235	0	0
44	44006	8	8	0.966331	0	0
44	44034	6	5	0.967272	0	0
44	44059	6	5	0.967377	0	0
44	44006	6	6	0.967664	0	0
44	44060	3	1	0.968261	0	0
44	44034	3	1	0.968266	0	0
44	44060	8	7	0.968686	0	0
44	44059	6	6	0.969358	0	0
44	44060	7	7	0.970343	0	0
44	44059	3	2	0.970844	0	0
44	44060	8	5	0.972616	0	0
44	44059	3	4	0.972871	0	0
44	44034	4	2	0.972877	0	0
44	44059	9	6	0.97332	0	0
44	44034	8	5	0.973385	0	0
44	44059	1	2	0.973636	0	0
44	44006	10	8	0.974445	0	0
44	44034	1	2	0.974753	0	0
44	44006	8	6	0.975831	0	0
44	44006	4	2	0.976231	0	0
44	44060	3	2	0.976348	0	0
44	44034	3	2	0.976531	0	0
44	44006	10	7	0.97658	0	0
44	44059	10	8	0.977784	0	0
44	44006	1	2	0.978014	0	0
44	44059	5	3	0.978236	0	0
44	44060	2	3	0.978571	0	0
44	44006	9	6	0.9786	0	0
44	44059	1	1	0.978631	0	0
44	44034	1	1	0.9792	0	0
44	44059	8	5	0.97993	0	0
44	44006	2	1	0.980017	0	0
44	44006	3	1	0.980646	0	0
44	44059	3	3	0.982191	0	0
44	44034	10	8	0.983273	0	0
44	44034	3	4	0.983527	0	0
44	44060	5	4	0.983594	0	0
44	44006	8	5	0.98371	0	0
44	44034	5	3	0.984338	0	0
44	44034	5	4	0.984372	0	0
44	44059	8	6	0.984662	0	0
44	44060	2	1	0.98518	0	0
44	44006	4	4	0.985242	0	0
44	44034	8	8	0.985854	0	0
44	44006	3	4	0.986948	0	0
44	44059	8	8	0.987263	0	0
44	44060	8	6	0.987607	0	0
44	44059	2	1	0.987619	0	0
44	44034	2	1	0.987648	0	0
44	44034	10	7	0.987697	0	0
44	44060	10	7	0.987948	0	0
44	44006	9	8	0.989247	0	0
44	44059	9	8	0.990277	0	0
44	44034	3	3	0.990542	0	0
44	44006	3	3	0.99056	0	0
44	44006	8	7	0.990664	0	0
44	44059	8	7	0.990707	0	0
44	44060	5	3	0.990766	0	0
44	44006	3	2	0.991259	0	0
44	44034	9	6	0.991316	0	0
44	44034	8	6	0.992744	0	0
44	44060	8	8	0.993082	0	0
44	44034	2	3	0.993406	0	0
44	44034	9	8	0.993491	0	0
44	44059	2	3	0.993496	0	0
44	44034	8	7	0.993854	0	0
44	44034	6	6	0.994145	0	0
44	44060	3	3	0.994194	0	0
44	44060	10	8	0.994353	0	0
44	44059	5	4	0.994471	0	0
44	44060	3	4	0.995617	0	0
44	44060	9	8	0.995816	0	0
43	43006	2	1	0.352311	0	0
43	43059	2	1	0.445247	0	0
43	43059	3	1	0.457747	0	0
43	43059	3	2	0.502453	1	1
43	43059	1	1	0.53648	0	0
43	43059	2	3	0.550102	0	0
43	43059	4	2	0.575671	1	1
43	43059	1	2	0.576008	1	1
43	43059	6	5	0.627527	0	0
43	43059	3	4	0.653238	0	0
43	43059	9	8	0.680981	1	0
43	43006	1	2	0.725008	0	0
43	43006	9	6	0.758891	0	0
43	43034	4	4	0.856357	0	0
43	43060	1	2	0.886252	1	0
43	43059	9	6	0.887071	1	0
43	43006	6	6	0.88836	0	0
43	43034	7	7	0.897572	0	0
43	43059	4	4	0.90033	1	0
43	43059	6	6	0.903945	0	0
43	43059	3	3	0.919038	1	0
43	43059	7	5	0.919172	0	0
43	43060	2	1	0.920597	0	0
43	43006	1	1	0.922741	0	0
43	43059	8	5	0.923189	1	0
43	43034	7	5	0.927727	0	0
43	43060	3	2	0.933471	0	0
43	43060	5	3	0.936356	1	0
43	43060	8	6	0.949386	0	0
43	43060	7	7	0.951921	1	0
43	43006	4	2	0.953126	0	0
43	43060	9	8	0.956444	1	0
43	43006	6	5	0.957751	0	0
43	43059	10	7	0.959064	0	0
43	43034	4	2	0.96223	0	0
43	43060	8	8	0.963541	1	0
43	43060	5	4	0.965893	1	0
43	43060	1	1	0.966555	1	0
43	43034	1	1	0.967322	0	0
43	43059	7	7	0.968109	0	0
43	43034	3	1	0.969379	0	0
43	43060	3	4	0.970161	1	0
43	43006	7	5	0.970814	0	0
43	43034	10	7	0.97222	0	0
43	43060	9	6	0.972568	0	0
43	43060	10	8	0.973081	1	0
43	43034	10	8	0.974149	0	0
43	43060	7	5	0.975746	1	0
43	43034	5	4	0.97673	0	0
43	43034	1	2	0.9771	0	0
43	43034	8	5	0.977573	0	0
43	43060	3	3	0.977821	1	0
43	43060	8	7	0.978121	1	0
43	43006	4	4	0.978203	0	0
43	43006	7	7	0.979217	0	0
43	43034	3	4	0.980982	0	0
43	43034	8	7	0.981276	0	0
43	43034	3	2	0.98188	0	0
43	43006	3	2	0.981916	0	0
43	43034	8	6	0.982162	0	0
43	43006	2	3	0.982555	0	0
43	43034	8	8	0.983175	0	0
43	43060	4	4	0.983598	1	0
43	43059	8	7	0.983717	0	0
43	43006	10	8	0.983817	0	0
43	43034	9	6	0.983949	0	0
43	43059	8	6	0.9841	1	0
43	43034	6	5	0.984358	0	0
43	43059	5	3	0.984754	0	0
43	43060	6	6	0.985103	1	0
43	43060	8	5	0.985818	1	0
43	43034	6	6	0.986319	0	0
43	43034	2	1	0.986402	0	0
43	43034	5	3	0.986692	0	0
43	43006	8	8	0.987319	0	0
43	43006	3	3	0.987437	0	0
43	43034	9	8	0.989587	0	0
43	43060	4	2	0.989712	1	0
43	43006	3	1	0.98998	0	0
43	43006	5	3	0.99006	0	0
43	43060	2	3	0.990163	1	0
43	43034	3	3	0.990248	0	0
43	43059	5	4	0.99051	1	0
43	43059	10	8	0.990767	0	0
43	43060	3	1	0.990955	0	0
43	43006	8	5	0.99102	0	0
43	43060	10	7	0.991111	1	0
43	43060	6	5	0.991288	1	0
43	43059	8	8	0.991589	0	0
43	43006	5	4	0.993627	0	0
43	43006	9	8	0.993856	0	0
43	43006	8	7	0.995299	0	0
43	43006	3	4	0.995675	0	0
43	43006	8	6	0.996029	0	0
43	43006	10	7	0.996225	0	0
43	43034	2	3	0.996228	0	0
41	41017	7	7	0.56521	0	0
41	41059	10	8	0.615208	0	0
41	41059	8	8	0.698564	0	0
41	41017	7	5	0.724302	0	0
41	41006	2	1	0.733559	0	0
41	41017	8	7	0.754807	0	0
41	41059	7	7	0.755455	0	0
41	41017	6	6	0.862879	0	0
41	41017	4	4	0.871901	0	0
41	41017	6	5	0.892844	0	0
41	41017	4	2	0.898969	0	0
41	41017	5	3	0.901772	0	0
41	41059	7	5	0.904674	0	0
41	41017	5	4	0.910323	0	0
41	41060	3	3	0.910811	0	0
41	41017	1	2	0.915471	0	0
41	41006	10	8	0.924483	0	0
41	41059	9	8	0.929209	0	0
41	41059	1	1	0.929541	0	0
41	41060	7	5	0.930704	0	0
41	41059	1	2	0.931336	0	0
41	41017	8	5	0.93244	0	0
41	41017	8	6	0.937872	0	0
41	41059	8	7	0.940823	0	0
41	41060	5	3	0.941964	0	0
41	41017	3	2	0.94287	0	0
41	41017	3	4	0.945039	0	0
41	41006	9	6	0.949824	0	0
41	41059	8	6	0.952016	0	0
41	41060	8	5	0.95237	0	0
41	41059	4	4	0.952496	0	0
41	41059	8	5	0.956566	0	0
41	41017	3	3	0.957037	0	0
41	41060	4	2	0.959495	0	0
41	41059	6	5	0.960871	0	0
41	41059	6	6	0.960999	0	0
41	41060	7	7	0.961302	0	0
41	41060	3	2	0.962684	0	0
41	41059	4	2	0.963612	0	0
41	41006	3	1	0.966546	0	0
41	41017	10	8	0.969	0	0
41	41060	6	5	0.971124	0	0
41	41006	3	2	0.97218	0	0
41	41006	7	5	0.972764	0	0
41	41060	6	6	0.973254	0	0
41	41017	10	7	0.974224	0	0
41	41006	8	6	0.974426	0	0
41	41017	3	1	0.974486	0	0
41	41060	8	6	0.974529	0	0
41	41060	3	4	0.975027	0	0
41	41006	8	5	0.975452	0	0
41	41060	1	2	0.97561	0	0
41	41059	2	1	0.97632	0	0
41	41006	6	5	0.97713	0	0
41	41060	8	7	0.977271	0	0
41	41017	1	1	0.977976	0	0
41	41006	3	4	0.978097	0	0
41	41060	10	7	0.978217	0	0
41	41059	10	7	0.978812	0	0
41	41017	9	8	0.979388	0	0
41	41059	9	6	0.979534	0	0
41	41060	1	1	0.979988	0	0
41	41059	3	1	0.980487	0	0
41	41060	5	4	0.98183	0	0
41	41060	3	1	0.981855	0	0
41	41017	2	1	0.982236	0	0
41	41006	9	8	0.982305	0	0
41	41006	5	4	0.982328	0	0
41	41006	8	7	0.98236	0	0
41	41059	2	3	0.98259	0	0
41	41006	5	3	0.982793	0	0
41	41017	8	8	0.982976	0	0
41	41060	4	4	0.983481	0	0
41	41059	3	2	0.983584	0	0
41	41059	3	4	0.983999	0	0
41	41059	5	3	0.984538	0	0
41	41006	4	2	0.985083	0	0
41	41006	1	2	0.985195	0	0
41	41006	8	8	0.985339	0	0
41	41059	5	4	0.985723	0	0
41	41059	3	3	0.985941	0	0
41	41006	2	3	0.986007	0	0
41	41017	2	3	0.986763	0	0
41	41060	9	6	0.987357	0	0
41	41006	6	6	0.987964	0	0
41	41060	10	8	0.988098	0	0
41	41017	9	6	0.989443	0	0
41	41060	9	8	0.989506	0	0
41	41006	3	3	0.991037	0	0
41	41060	2	1	0.991119	0	0
41	41060	2	3	0.991283	0	0
41	41006	10	7	0.991985	0	0
41	41006	4	4	0.992445	0	0
41	41060	8	8	0.993141	0	0
41	41006	7	7	0.993186	0	0
41	41006	1	1	0.99621	0	0
39	39017	9	6	0.769366	0	0
39	39006	2	1	0.778166	0	0
39	39017	5	3	0.915776	0	0
39	39006	5	3	0.916755	0	0
39	39017	6	5	0.927702	0	0
39	39060	9	8	0.936045	0	0
39	39017	6	6	0.940388	0	0
39	39060	8	5	0.945915	0	0
39	39017	5	4	0.947082	0	0
39	39006	3	3	0.951599	0	0
39	39017	7	5	0.952365	0	0
39	39060	4	2	0.957447	1	0
39	39059	7	5	0.959228	0	0
39	39006	9	6	0.959718	0	0
39	39060	6	6	0.961214	1	0
39	39006	1	2	0.963423	0	0
39	39060	2	3	0.964213	0	0
39	39060	6	5	0.964244	1	0
39	39060	8	7	0.964302	0	0
39	39059	8	5	0.964322	0	0
39	39006	9	8	0.964722	0	0
39	39059	6	5	0.96501	0	0
39	39006	2	3	0.965719	0	0
39	39059	6	6	0.966637	0	0
39	39006	4	4	0.968194	0	0
39	39060	8	6	0.968589	1	0
39	39059	1	1	0.969337	0	0
39	39017	8	5	0.969352	0	0
39	39059	4	4	0.969468	0	0
39	39006	4	2	0.970112	0	0
39	39006	1	1	0.971622	0	0
39	39006	10	8	0.971627	0	0
39	39059	8	6	0.97168	0	0
39	39017	4	2	0.971846	0	0
39	39059	4	2	0.971952	0	0
39	39060	3	2	0.972152	0	0
39	39059	1	2	0.972443	0	0
39	39006	8	7	0.973122	0	0
39	39006	8	8	0.973744	0	0
39	39006	6	6	0.973883	0	0
39	39059	9	6	0.975597	0	0
39	39006	6	5	0.975753	0	0
39	39017	1	2	0.97601	0	0
39	39059	5	4	0.976018	0	0
39	39006	7	5	0.976059	0	0
39	39059	3	1	0.97632	0	0
39	39059	3	4	0.976871	0	0
39	39060	2	1	0.977376	0	0
39	39006	10	7	0.977688	0	0
39	39060	3	1	0.979712	0	0
39	39017	4	4	0.979814	0	0
39	39060	7	7	0.979939	0	0
39	39059	7	7	0.981145	0	0
39	39017	7	7	0.981422	0	0
39	39059	3	2	0.981555	0	0
39	39059	10	7	0.98193	0	0
39	39060	9	6	0.982378	1	0
39	39059	9	8	0.982538	0	0
39	39060	7	5	0.982754	0	0
39	39059	2	1	0.983181	0	0
39	39017	3	3	0.983599	0	0
39	39059	5	3	0.983811	0	0
39	39006	7	7	0.984412	0	0
39	39060	1	2	0.984889	1	0
39	39059	10	8	0.984914	0	0
39	39006	3	4	0.98513	0	0
39	39017	3	2	0.985848	0	0
39	39017	10	7	0.986468	0	0
39	39059	8	7	0.986587	0	0
39	39060	1	1	0.986823	1	0
39	39006	5	4	0.987228	0	0
39	39017	1	1	0.987473	0	0
39	39059	3	3	0.987587	0	0
39	39017	8	6	0.987793	0	0
39	39006	3	1	0.988199	0	0
39	39006	3	2	0.988453	0	0
39	39060	5	4	0.988519	0	0
39	39059	2	3	0.988709	0	0
39	39060	8	8	0.988979	0	0
39	39017	2	3	0.989303	0	0
39	39006	8	5	0.989307	0	0
39	39017	9	8	0.989554	0	0
39	39017	10	8	0.990147	0	0
39	39006	8	6	0.990813	0	0
39	39017	3	4	0.991074	0	0
39	39060	5	3	0.991225	1	0
39	39017	3	1	0.991441	0	0
39	39060	10	8	0.991448	0	0
39	39060	4	4	0.991794	0	0
39	39060	3	3	0.993086	0	0
39	39017	2	1	0.993363	0	0
39	39017	8	7	0.993394	0	0
39	39017	8	8	0.993502	0	0
39	39059	8	8	0.993683	0	0
39	39060	3	4	0.994418	0	0
39	39060	10	7	0.996371	1	0
38	38006	8	6	0.549084	0	0
38	38006	3	3	0.551494	0	0
38	38006	7	5	0.572376	0	0
38	38006	5	3	0.631181	0	0
38	38060	7	5	0.631726	0	0
38	38006	8	5	0.694906	0	0
38	38060	5	3	0.813337	0	0
38	38060	8	5	0.840265	0	0
38	38006	2	3	0.842607	0	0
38	38006	6	6	0.895924	1	0
38	38034	7	7	0.897027	0	0
38	38060	7	7	0.907761	0	0
38	38006	9	6	0.916027	0	0
38	38060	4	2	0.920938	0	0
38	38006	7	7	0.931672	0	0
38	38060	8	6	0.932715	0	0
38	38034	7	5	0.932851	0	0
38	38006	1	2	0.941473	0	0
38	38060	1	2	0.951441	0	0
38	38034	8	6	0.957126	0	0
38	38034	2	1	0.957411	0	0
38	38060	4	4	0.960309	0	0
38	38034	10	7	0.963913	0	0
38	38006	3	2	0.96679	0	0
38	38006	3	4	0.967084	1	0
38	38059	7	5	0.967191	0	0
38	38006	4	2	0.968035	0	0
38	38059	6	5	0.968725	0	0
38	38034	4	4	0.968883	0	0
38	38060	6	6	0.969292	0	0
38	38006	8	7	0.97125	0	0
38	38034	1	2	0.971542	0	0
38	38006	6	5	0.972045	1	0
38	38006	2	1	0.972326	0	0
38	38059	1	2	0.973494	0	0
38	38006	1	1	0.974407	1	0
38	38006	8	8	0.974805	0	0
38	38034	8	7	0.975158	0	0
38	38006	4	4	0.976071	1	0
38	38060	6	5	0.976228	0	0
38	38059	9	8	0.976524	0	0
38	38060	8	8	0.977223	0	0
38	38034	3	1	0.977372	0	0
38	38034	10	8	0.978443	0	0
38	38059	8	5	0.978571	0	0
38	38006	5	4	0.979536	0	0
38	38059	7	7	0.980018	0	0
38	38060	5	4	0.980139	0	0
38	38034	1	1	0.980559	0	0
38	38034	8	5	0.980888	1	0
38	38060	9	6	0.980962	0	0
38	38034	9	6	0.981026	0	0
38	38034	6	6	0.981085	0	0
38	38034	4	2	0.982711	0	0
38	38059	3	4	0.982965	0	0
38	38034	3	3	0.983052	0	0
38	38060	10	8	0.983102	0	0
38	38034	8	8	0.983367	0	0
38	38059	10	7	0.983613	0	0
38	38060	3	1	0.983637	0	0
38	38060	3	2	0.983976	0	0
38	38034	5	4	0.984029	0	0
38	38059	5	3	0.984522	0	0
38	38059	4	4	0.985234	0	0
38	38059	10	8	0.985306	0	0
38	38034	5	3	0.985704	1	0
38	38034	9	8	0.986046	0	0
38	38034	3	4	0.986107	0	0
38	38060	3	3	0.986456	0	0
38	38059	4	2	0.986987	0	0
38	38059	8	8	0.987123	0	0
38	38059	5	4	0.98769	0	0
38	38059	3	2	0.988167	0	0
38	38060	8	7	0.98826	0	0
38	38034	2	3	0.988511	0	0
38	38059	8	7	0.988755	0	0
38	38006	9	8	0.988783	0	0
38	38006	10	8	0.988899	0	0
38	38060	1	1	0.988938	0	0
38	38059	8	6	0.988988	0	0
38	38060	2	3	0.989591	0	0
38	38006	3	1	0.989935	0	0
38	38059	2	3	0.990423	0	0
38	38034	3	2	0.990593	0	0
38	38034	6	5	0.992068	0	0
38	38059	9	6	0.992297	0	0
38	38060	2	1	0.99268	0	0
38	38059	3	3	0.9942	0	0
38	38059	6	6	0.994554	0	0
38	38060	3	4	0.994879	0	0
38	38006	10	7	0.99557	0	0
38	38059	1	1	0.99583	0	0
38	38060	10	7	0.996524	0	0
38	38059	3	1	0.998202	0	0
38	38060	9	8	0.998457	0	0
38	38059	2	1	0.998478	0	0
36	36060	1	1	0.0400005	0	0
36	36034	10	8	0.114332	0	0
36	36034	8	8	0.13279	0	0
36	36034	9	8	0.31789	0	0
36	36034	10	7	0.448153	0	0
36	36034	7	7	0.452027	0	0
36	36034	8	7	0.62021	0	0
36	36059	4	4	0.724788	0	0
36	36017	7	7	0.833564	0	0
36	36017	8	5	0.882542	0	0
36	36034	7	5	0.938325	0	0
36	36060	7	7	0.952773	0	0
36	36059	6	5	0.953744	0	0
36	36059	6	6	0.966218	0	0
36	36017	6	5	0.970664	0	0
36	36059	4	2	0.973218	0	0
36	36060	7	5	0.976785	0	0
36	36059	8	5	0.978167	0	0
36	36017	5	3	0.978653	0	0
36	36059	8	7	0.978822	0	0
36	36017	4	2	0.981741	0	0
36	36059	10	7	0.982163	0	0
36	36060	5	4	0.982531	0	0
36	36060	4	4	0.982788	1	0
36	36059	7	5	0.983061	0	0
36	36034	6	5	0.983115	0	0
36	36059	8	8	0.983513	0	0
36	36060	3	1	0.984049	0	0
36	36059	9	8	0.984595	0	0
36	36059	9	6	0.985351	0	0
36	36059	8	6	0.985558	0	0
36	36059	3	4	0.985612	0	0
36	36059	7	7	0.985886	0	0
36	36060	6	6	0.985904	0	0
36	36017	2	3	0.986056	0	0
36	36060	2	1	0.987505	0	0
36	36060	6	5	0.987722	0	0
36	36060	3	2	0.988013	0	0
36	36060	10	8	0.988134	0	0
36	36017	8	7	0.988277	0	0
36	36034	4	4	0.988332	0	0
36	36017	1	2	0.988834	0	0
36	36060	9	6	0.989161	0	0
36	36059	5	3	0.989627	0	0
36	36059	10	8	0.989638	0	0
36	36060	5	3	0.989829	0	0
36	36060	10	7	0.989959	0	0
36	36017	2	1	0.990307	0	0
36	36060	3	3	0.99055	0	0
36	36059	3	3	0.99064	0	0
36	36017	1	1	0.990809	0	0
36	36060	4	2	0.990818	0	0
36	36060	3	4	0.991064	0	0
36	36017	10	8	0.991219	0	0
36	36017	5	4	0.991474	0	0
36	36060	1	2	0.991621	0	0
36	36017	3	4	0.991624	0	0
36	36059	3	2	0.991699	0	0
36	36060	8	6	0.992194	0	0
36	36059	5	4	0.992448	0	0
36	36059	3	1	0.992628	0	0
36	36017	8	8	0.992647	0	0
36	36059	2	3	0.992685	0	0
36	36060	8	5	0.992754	0	0
36	36060	9	8	0.992815	0	0
36	36017	6	6	0.993071	0	0
36	36017	8	6	0.993394	0	0
36	36017	10	7	0.993402	0	0
36	36034	5	3	0.993459	0	0
36	36059	2	1	0.993638	0	0
36	36059	1	1	0.993696	0	0
36	36034	8	5	0.994261	0	0
36	36017	4	4	0.994347	0	0
36	36034	5	4	0.994811	0	0
36	36034	2	3	0.994932	0	0
36	36059	1	2	0.995053	0	0
36	36017	7	5	0.995373	0	0
36	36060	8	7	0.995503	0	0
36	36034	2	1	0.995865	0	0
36	36017	3	3	0.995887	0	0
36	36034	3	3	0.996209	0	0
36	36017	9	6	0.996271	0	0
36	36060	2	3	0.996276	0	0
36	36017	9	8	0.996336	0	0
36	36034	4	2	0.996568	0	0
36	36017	3	1	0.996796	0	0
36	36060	8	8	0.996882	0	0
36	36017	3	2	0.997022	0	0
36	36034	3	1	0.997204	0	0
36	36034	3	2	0.997298	0	0
36	36034	6	6	0.99742	0	0
36	36034	8	6	0.997528	0	0
36	36034	9	6	0.997529	0	0
36	36034	1	1	0.997573	0	0
36	36034	3	4	0.997848	0	0
36	36034	1	2	0.99793	0	0
35	35060	1	1	0.104497	0	0
35	35017	7	7	0.183218	0	0
35	35017	8	7	0.219755	0	0
35	35060	10	7	0.371532	0	0
35	35060	7	7	0.42937	0	0
35	35017	10	7	0.488961	0	0
35	35059	4	4	0.663945	0	0
35	35017	4	4	0.68123	0	0
35	35060	8	7	0.69495	0	0
35	35017	4	2	0.755723	0	0
35	35059	5	3	0.764816	0	0
35	35017	5	4	0.853475	0	0
35	35059	10	8	0.885273	0	0
35	35059	7	5	0.896557	0	0
35	35017	7	5	0.919303	0	0
35	35017	1	2	0.934271	0	0
35	35017	6	5	0.942474	0	0
35	35017	8	8	0.945855	0	0
35	35017	8	5	0.949819	0	0
35	35059	3	4	0.950923	0	0
35	35017	5	3	0.957266	0	0
35	35059	7	7	0.963701	1	0
35	35017	3	4	0.966084	0	0
35	35060	7	5	0.968729	1	0
35	35059	5	4	0.968914	0	0
35	35059	10	7	0.977231	0	0
35	35017	9	8	0.977965	0	0
35	35060	6	5	0.978344	1	0
35	35059	3	3	0.98428	1	0
35	35060	8	5	0.984416	1	0
35	35060	4	4	0.984572	1	0
35	35017	8	6	0.984608	0	0
35	35017	10	8	0.984945	0	0
35	35017	3	3	0.987154	0	0
35	35017	2	3	0.987202	0	0
35	35034	9	8	0.987348	0	0
35	35017	1	1	0.988087	0	0
35	35034	4	4	0.988406	0	0
35	35034	10	7	0.988412	0	0
35	35017	2	1	0.989079	0	0
35	35017	3	1	0.989369	0	0
35	35060	8	8	0.990576	0	0
35	35060	10	8	0.990934	0	0
35	35034	8	7	0.991525	0	0
35	35034	1	1	0.99173	0	0
35	35017	3	2	0.991752	0	0
35	35060	3	1	0.992116	0	0
35	35034	7	7	0.992277	0	0
35	35017	9	6	0.992354	0	0
35	35059	4	2	0.992479	0	0
35	35034	10	8	0.992519	0	0
35	35060	6	6	0.992715	0	0
35	35060	9	8	0.992737	0	0
35	35060	5	3	0.992783	0	0
35	35034	9	6	0.992831	0	0
35	35017	6	6	0.993044	0	0
35	35034	8	5	0.993198	0	0
35	35034	3	1	0.993237	0	0
35	35034	6	6	0.993357	0	0
35	35059	2	3	0.993519	0	0
35	35060	2	1	0.993749	0	0
35	35034	8	8	0.994104	0	0
35	35059	8	7	0.994143	0	0
35	35060	3	2	0.994267	1	0
35	35034	3	2	0.994379	0	0
35	35060	5	4	0.994543	0	0
35	35059	9	8	0.994754	0	0
35	35059	8	8	0.995061	0	0
35	35034	4	2	0.995066	0	0
35	35034	1	2	0.995165	0	0
35	35060	3	3	0.995392	0	0
35	35060	1	2	0.995501	1	0
35	35034	7	5	0.995533	0	0
35	35060	2	3	0.995753	0	0
35	35034	8	6	0.9959	0	0
35	35060	4	2	0.995945	1	0
35	35034	5	4	0.996215	0	0
35	35034	3	4	0.996232	0	0
35	35034	2	1	0.996287	0	0
35	35060	3	4	0.996476	0	0
35	35060	8	6	0.996791	0	0
35	35060	9	6	0.996886	0	0
35	35059	3	1	0.997173	0	0
35	35059	3	2	0.997263	0	0
35	35034	3	3	0.997383	0	0
35	35059	8	5	0.997496	0	0
35	35034	5	3	0.997625	0	0
35	35034	2	3	0.997901	0	0
35	35034	6	5	0.997957	0	0
35	35059	9	6	0.998255	0	0
35	35059	2	1	0.99851	0	0
35	35059	6	6	0.998676	0	0
35	35059	8	6	0.99898	0	0
35	35059	1	1	0.999071	1	0
35	35059	1	2	0.999132	0	0
35	35059	6	5	0.999278	0	0
34	34060	1	1	0.0188333	0	0
34	34017	4	2	0.331927	0	0
34	34060	7	7	0.586715	0	0
34	34059	5	3	0.663452	0	0
34	34059	5	4	0.772933	0	0
34	34059	7	5	0.808667	0	0
34	34034	8	7	0.810964	0	0
34	34017	3	2	0.835966	0	0
34	34059	7	7	0.8385	0	0
34	34059	4	4	0.853858	0	0
34	34060	4	2	0.855159	0	0
34	34034	8	8	0.856041	0	0
34	34060	7	5	0.884076	0	0
34	34060	2	1	0.889627	0	0
34	34060	4	4	0.904877	0	0
34	34017	1	2	0.905323	0	0
34	34034	4	2	0.923788	0	0
34	34060	2	3	0.93107	0	0
34	34017	4	4	0.937542	0	0
34	34059	9	8	0.944423	0	0
34	34034	4	4	0.945251	0	0
34	34034	10	8	0.947815	0	0
34	34059	8	5	0.952469	0	0
34	34034	7	5	0.960134	0	0
34	34034	7	7	0.964592	0	0
34	34059	3	4	0.968569	0	0
34	34017	6	6	0.974948	0	0
34	34060	8	5	0.976645	0	0
34	34034	8	5	0.979138	0	0
34	34059	8	7	0.980205	0	0
34	34034	6	5	0.980456	0	0
34	34017	5	4	0.980791	0	0
34	34059	10	7	0.980853	0	0
34	34059	2	3	0.981192	0	0
34	34059	10	8	0.981566	0	0
34	34034	9	8	0.982152	0	0
34	34060	3	4	0.982257	0	0
34	34034	1	2	0.982411	0	0
34	34017	6	5	0.982591	0	0
34	34060	10	8	0.983369	0	0
34	34059	3	3	0.984391	0	0
34	34034	8	6	0.98492	0	0
34	34060	10	7	0.986564	0	0
34	34060	3	2	0.987429	0	0
34	34034	6	6	0.987732	0	0
34	34034	1	1	0.988084	0	0
34	34059	8	8	0.990152	0	0
34	34034	10	7	0.991226	0	0
34	34017	8	7	0.991428	0	0
34	34060	5	4	0.991505	0	0
34	34060	8	8	0.992598	0	0
34	34060	8	7	0.992993	0	0
34	34034	9	6	0.993396	0	0
34	34060	3	3	0.993714	0	0
34	34060	6	6	0.993895	0	0
34	34017	3	4	0.994053	0	0
34	34060	8	6	0.994158	0	0
34	34059	4	2	0.994218	0	0
34	34017	7	5	0.994257	0	0
34	34034	3	4	0.994683	0	0
34	34060	3	1	0.994768	0	0
34	34017	8	8	0.994837	0	0
34	34017	8	5	0.995147	0	0
34	34017	7	7	0.99556	0	0
34	34034	2	3	0.99606	0	0
34	34060	5	3	0.996061	0	0
34	34034	3	2	0.996088	0	0
34	34060	9	6	0.996134	0	0
34	34017	2	1	0.996513	0	0
34	34017	8	6	0.996552	0	0
34	34017	10	7	0.996567	0	0
34	34034	3	3	0.996622	0	0
34	34017	2	3	0.996892	0	0
34	34034	5	3	0.996911	0	0
34	34059	9	6	0.996954	0	0
34	34017	3	3	0.997085	0	0
34	34060	6	5	0.997212	0	0
34	34060	9	8	0.997337	0	0
34	34017	1	1	0.99746	0	0
34	34017	9	8	0.997468	0	0
34	34034	5	4	0.997674	0	0
34	34017	5	3	0.997698	0	0
34	34017	10	8	0.997727	0	0
34	34017	3	1	0.997932	0	0
34	34059	8	6	0.998	0	0
34	34034	3	1	0.998214	0	0
34	34034	2	1	0.998376	0	0
34	34060	1	2	0.998396	0	0
34	34059	6	6	0.998467	0	0
34	34059	2	1	0.998585	0	0
34	34017	9	6	0.998598	0	0
34	34059	6	5	0.998761	0	0
34	34059	3	2	0.998833	0	0
34	34059	1	2	0.998834	0	0
34	34059	3	1	0.999237	0	0
34	34059	1	1	0.99924	0	0
33	33060	8	6	0.0703287	0	0
33	33060	8	7	0.171751	0	0
33	33060	8	8	0.394548	0	0
33	33060	4	2	0.48344	0	0
33	33060	7	7	0.560723	0	0
33	33059	4	4	0.821391	0	0
33	33060	9	6	0.825972	0	0
33	33017	7	7	0.867157	0	0
33	33060	1	2	0.94246	0	0
33	33060	6	6	0.943381	0	0
33	33017	4	4	0.950052	0	0
33	33017	5	3	0.964041	0	0
33	33059	5	4	0.966651	0	0
33	33059	1	2	0.967427	0	0
33	33060	4	4	0.969157	0	0
33	33059	3	4	0.96935	0	0
33	33017	5	4	0.969384	0	0
33	33017	8	7	0.971133	0	0
33	33059	10	8	0.976342	0	0
33	33059	5	3	0.976894	0	0
33	33059	10	7	0.977509	0	0
33	33060	10	8	0.977521	0	0
33	33034	6	5	0.977737	0	0
33	33059	4	2	0.978279	0	0
33	33060	8	5	0.97924	0	0
33	33060	3	2	0.980408	0	0
33	33060	5	3	0.981836	0	0
33	33060	5	4	0.982972	0	0
33	33059	7	5	0.984267	0	0
33	33060	7	5	0.985768	0	0
33	33017	10	7	0.986824	0	0
33	33059	7	7	0.98715	0	0
33	33060	10	7	0.987585	0	0
33	33034	6	6	0.98796	0	0
33	33017	3	4	0.987991	0	0
33	33059	8	7	0.989688	0	0
33	33017	8	8	0.989899	0	0
33	33059	8	6	0.990147	0	0
33	33017	4	2	0.990782	0	0
33	33017	3	1	0.991451	0	0
33	33017	2	1	0.992622	0	0
33	33017	3	2	0.992999	0	0
33	33059	9	6	0.993558	0	0
33	33017	3	3	0.993573	0	0
33	33060	3	4	0.993655	0	0
33	33060	2	1	0.993862	0	0
33	33059	1	1	0.993889	0	0
33	33017	10	8	0.994154	0	0
33	33059	3	2	0.994528	0	0
33	33060	3	1	0.994615	0	0
33	33017	7	5	0.994743	0	0
33	33060	6	5	0.994784	0	0
33	33059	9	8	0.994838	0	0
33	33059	8	5	0.994849	0	0
33	33034	7	5	0.994924	0	0
33	33059	3	3	0.995178	0	0
33	33059	6	6	0.995237	0	0
33	33059	2	1	0.995409	0	0
33	33059	3	1	0.996145	0	0
33	33034	8	5	0.996199	0	0
33	33017	1	2	0.996226	0	0
33	33034	2	1	0.996229	0	0
33	33034	5	4	0.99623	0	0
33	33034	4	2	0.996279	0	0
33	33060	3	3	0.996607	0	0
33	33059	2	3	0.996787	0	0
33	33034	8	6	0.99682	0	0
33	33034	10	8	0.996829	0	0
33	33060	1	1	0.99695	0	0
33	33017	8	5	0.996976	0	0
33	33059	6	5	0.99706	0	0
33	33034	7	7	0.997164	0	0
33	33034	3	1	0.997288	0	0
33	33059	8	8	0.997364	0	0
33	33060	9	8	0.997376	0	0
33	33034	9	6	0.997487	0	0
33	33034	10	7	0.997497	0	0
33	33034	1	1	0.997561	0	0
33	33034	3	2	0.997683	0	0
[truncated: 2,513 more rows]
